# Supplementary material for: Novel insights into gut microbiota alterations in major depressive disorder with suicidal ideation: a metagenomic analysis
Source: Front Microbiol. 2026 Jun 10;17:1843301. doi: 10.3389/fmicb.2026.1843301 (PMC13290911; doi:10.3389/fmicb.2026.1843301)
Supplement: Supplementary file 1 [file Supplementary_file_1.zip]

Archive with 6 entries (6 files):
- Supplementary Figures S1-S3.DOCX
- Supplementary material 1.DOCX
- Supplementary Table 1.docx
- Supplementary Table 2.docx
- Supplementary Table 3.docx
- Supplementary Table 4.DOCX
